# Supplementary material for: DICER regulates the expression of major satellite repeat transcripts and meiotic chromosome segregation during spermatogenesis
Source: Nucleic Acids Res. 2020 Jun 2;48(13):7135–53. doi: 10.1093/nar/gkaa460 (PMC7367195; doi:10.1093/nar/gkaa460)
Supplement: gkaa460_Supplemental_Files [file gkaa460_supplemental_files.zip]

Archive with 4 entries (4 files):
- Supplementary Table S1.xlsx
- Supplementary Video S1.mp4
- Supplementary Video S2.mp4
- Yadav_supplementary_material.pdf
