# Supplementary material for: DICER regulates the expression of major satellite repeat transcripts and meiotic chromosome segregation during spermatogenesis
Source: Nucleic Acids Res. 2020 Jun 2;48(13):7135–53. doi: 10.1093/nar/gkaa460 (PMC7367195; doi:10.1093/nar/gkaa460)
Supplement: gkaa460_Supplemental_Files [file gkaa460_supplemental_files.zip › Supplementary Table S1.xlsx]

## Sheet: Proteins
Table S1. Mass spectrometry of DICER-interacting proteins in mouse testes.
							Score Mascot:			# Peptides (by Search Engine):			Found in Sample:
Accession	Description	Coverage [%]	# Peptides	# PSMs	# Unique Peptides	MW [kDa]	Rabbit_IgG_IP	dicer_IP1	dicer_IP2	Rabbit_IgG_IP	dicer_IP1	dicer_IP2	Rabbit_IgG_IP	dicer_IP1	dicer_IP2	Modifications
Q8R418	Endoribonuclease Dicer OS=Mus musculus OX=10090 GN=Dicer1 PE=1 SV=3	63	128	398	128	216.7		9054	4865		122	75	Not Found	High	High	Carbamidomethyl [C63; C193; C196; C199; C214; C251; C257; C284; C306; C317; C531; C698; C699; C756; C801; C1038; C1053; C1063; C1153; C1197; C1333; C1354; C1417; C1506; C1580; C1635; C1642]; Oxidation [M272; M494; M562; M684; M713; M842; M1275; M1369; M1488; M1643; M1854]
Q64514	Tripeptidyl-peptidase 2 OS=Mus musculus OX=10090 GN=Tpp2 PE=1 SV=3	42	47	98	47	139.8		1960	821		46	19	Not Found	High	High	Carbamidomethyl [C28; C150; C197; C209; C322; C342; C614; C710; C733; C787; C967; C1138]; Oxidation [M304]
O08553	Dihydropyrimidinase-related protein 2 OS=Mus musculus OX=10090 GN=Dpysl2 PE=1 SV=2	65	32	89	27	62.2		2751	723		30	14	Not Found	High	High	Oxidation [M78; M83; M375; M437]; Carbamidomethyl [C248; C439; C504]
Q7TNH6	Nephrocystin-3 OS=Mus musculus OX=10090 GN=Nphp3 PE=1 SV=2	39	44	72	44	150.2		1660	705		41	16	Not Found	High	High	Carbamidomethyl [C298; C401; C434; C700; C1129; C1140]
P97473	RISC-loading complex subunit TARBP2 OS=Mus musculus OX=10090 GN=Tarbp2 PE=1 SV=2	49	21	69	21	38.8		1200	880		20	14	Not Found	High	High	Carbamidomethyl [C73; C157; C195; C262]; Oxidation [M144; M146; M178]
P27659	60S ribosomal protein L3 OS=Mus musculus OX=10090 GN=Rpl3 PE=1 SV=3	50	25	58	25	46.1		589	727		22	20	Not Found	High	High	Carbamidomethyl [C114; C253]; Oxidation [M216; M332]
P63038	60 kDa heat shock protein, mitochondrial OS=Mus musculus OX=10090 GN=Hspd1 PE=1 SV=1	45	22	54	22	60.9		1617	443		20	11	Not Found	High	High	Carbamidomethyl [C237; C442]; Oxidation [M40; M55; M145]
Q9D8E6	60S ribosomal protein L4 OS=Mus musculus OX=10090 GN=Rpl4 PE=1 SV=3	48	20	53	20	47.1		1057	995		17	14	Not Found	High	High	Carbamidomethyl [C96; C125; C208; C250]; Oxidation [M95; M138]
E9Q5G3	Kinesin-like protein KIF23 OS=Mus musculus OX=10090 GN=Kif23 PE=1 SV=1	35	29	53	29	108.7		958	533		26	11	Not Found	High	High	Carbamidomethyl [C135; C370; C412; C484; C770]
P68372	Tubulin beta-4B chain OS=Mus musculus OX=10090 GN=Tubb4b PE=1 SV=1	59	17	50	2	49.8	110	969	595	2	16	10	Not Found	High	High	Oxidation [M267; M293]; Carbamidomethyl [C12; C127; C129; C303]
Q9WUN2	Serine/threonine-protein kinase TBK1 OS=Mus musculus OX=10090 GN=Tbk1 PE=1 SV=1	44	30	47	30	83.4		930	355		28	13	Not Found	High	High	Carbamidomethyl [C423; C426; C605; C728]; Oxidation [M673]
Q8VDP4	Cell cycle and apoptosis regulator protein 2 OS=Mus musculus OX=10090 GN=Ccar2 PE=1 SV=2	34	25	47	25	102.9		1004	491		25	8	Not Found	High	High	Carbamidomethyl [C238; C324; C325; C387; C399]
Q9QYP6	5-azacytidine-induced protein 2 OS=Mus musculus OX=10090 GN=Azi2 PE=1 SV=1	64	28	45	28	46.1		1105	325		26	12	Not Found	High	High	Carbamidomethyl [C101; C166; C184; C270; C275; C401]; Oxidation [M149]
P99024	Tubulin beta-5 chain OS=Mus musculus OX=10090 GN=Tubb5 PE=1 SV=1	53	16	44	3	49.6	78	863	645	1	15	10	Not Found	High	High	Oxidation [M73; M267]; Carbamidomethyl [C12; C127; C129; C303]
P97351	40S ribosomal protein S3a OS=Mus musculus OX=10090 GN=Rps3a PE=1 SV=3	59	17	43	17	29.9	39	843	620	1	17	11	High	High	High	Carbamidomethyl [C96; C139; C201]; Oxidation [M103; M229]
P62702	40S ribosomal protein S4, X isoform OS=Mus musculus OX=10090 GN=Rps4x PE=1 SV=2	49	17	41	17	29.6		435	434		13	12	Not Found	High	High	Carbamidomethyl [C41]
P47911	60S ribosomal protein L6 OS=Mus musculus OX=10090 GN=Rpl6 PE=1 SV=3	54	19	40	19	33.5		683	624		15	12	Not Found	High	High
Q9WVM1	Rac GTPase-activating protein 1 OS=Mus musculus OX=10090 GN=Racgap1 PE=1 SV=1	33	17	39	17	70.1		627	503		15	11	Not Found	High	High	Carbamidomethyl [C203; C301; C304; C328; C332; C336]
P62717	60S ribosomal protein L18a OS=Mus musculus OX=10090 GN=Rpl18a PE=1 SV=1	61	15	38	15	20.7		593	381		13	12	Not Found	High	High	Carbamidomethyl [C22; C64; C109]
P17156	Heat shock-related 70 kDa protein 2 OS=Mus musculus OX=10090 GN=Hspa2 PE=1 SV=2	36	20	38	10	69.6	87	840	263	2	17	7	High	High	High
P14148	60S ribosomal protein L7 OS=Mus musculus OX=10090 GN=Rpl7 PE=1 SV=2	55	17	37	17	31.4		489	333		12	13	Not Found	High	High	Carbamidomethyl [C208]
P63017	Heat shock cognate 71 kDa protein OS=Mus musculus OX=10090 GN=Hspa8 PE=1 SV=1	35	22	36	12	70.8	40	792	187	1	20	6	High	High	High
P01869	Ig gamma-1 chain C region, membrane-bound form OS=Mus musculus OX=10090 GN=Ighg1 PE=1 SV=2	35	10	35	10	43.4	46	327	413	2	8	6	High	High	High	Carbamidomethyl [C27; C102; C104; C107; C109; C198; C302]; Oxidation [M22; M186]
Q9D6F9	Tubulin beta-4A chain OS=Mus musculus OX=10090 GN=Tubb4a PE=1 SV=3	47	12	35	1	49.6	48	617	359	1	11	8	Not Found	High	High	Oxidation [M267; M293; M363]; Carbamidomethyl [C12; C127; C129; C303]
P29341	Polyadenylate-binding protein 1 OS=Mus musculus OX=10090 GN=Pabpc1 PE=1 SV=2	34	19	34	19	70.6		703	245		18	8	Not Found	High	High	Carbamidomethyl [C128; C339]; Oxidation [M490]
P28798	Granulins OS=Mus musculus OX=10090 GN=Grn PE=1 SV=2	15	8	34	8	63.4	244	349	291	6	8	5	High	High	High	Carbamidomethyl [C282; C288; C294; C295; C304; C305; C364; C464; C465; C472; C473; C479; C480; C486; C554; C555; C561]; Oxidation [M284]
P25444	40S ribosomal protein S2 OS=Mus musculus OX=10090 GN=Rps2 PE=1 SV=3	49	16	33	16	31.2		566	258		14	11	Not Found	High	High	Carbamidomethyl [C182; C188; C222; C229]
P12970	60S ribosomal protein L7a OS=Mus musculus OX=10090 GN=Rpl7a PE=1 SV=2	38	17	31	17	30		528	337		13	10	Not Found	High	High	Carbamidomethyl [C182]
P62082	40S ribosomal protein S7 OS=Mus musculus OX=10090 GN=Rps7 PE=2 SV=1	52	12	31	12	22.1		317	319		9	12	Not Found	High	High	Oxidation [M32]
A2A5R2	Brefeldin A-inhibited guanine nucleotide-exchange protein 2 OS=Mus musculus OX=10090 GN=Arfgef2 PE=1 SV=1	16	20	30	20	202.1		692	316		19	9	Not Found	High	High	Carbamidomethyl [C76; C1002; C1154; C1457; C1478; C1480]
P05213	Tubulin alpha-1B chain OS=Mus musculus OX=10090 GN=Tuba1b PE=1 SV=2	45	17	30	6	50.1	94	770	323	2	16	7	High	High	High	Carbamidomethyl [C295; C347; C376]
Q9ERD7	Tubulin beta-3 chain OS=Mus musculus OX=10090 GN=Tubb3 PE=1 SV=1	32	10	30	2	50.4	110	600	423	2	9	7	Not Found	High	Medium	Oxidation [M73; M293]; Carbamidomethyl [C12; C303]
Q9JMB7	Piwi-like protein 1 OS=Mus musculus OX=10090 GN=Piwil1 PE=1 SV=1	34	21	30	21	98.5		569	216		19	8	Not Found	High	High	Carbamidomethyl [C161; C388; C577; C580; C586; C817]
Q9CZM2	60S ribosomal protein L15 OS=Mus musculus OX=10090 GN=Rpl15 PE=2 SV=4	49	13	29	13	24.1		325	360		10	12	Not Found	High	High
P60710	Actin, cytoplasmic 1 OS=Mus musculus OX=10090 GN=Actb PE=1 SV=1	45	14	29	14	41.7	60	516	239	1	12	8	High	High	High	Carbamidomethyl [C217]; Oxidation [M44]
Q9CR57	60S ribosomal protein L14 OS=Mus musculus OX=10090 GN=Rpl14 PE=1 SV=3	47	11	28	11	23.5		472	342		9	8	Not Found	High	High	Carbamidomethyl [C42; C54]; Oxidation [M55]
P47962	60S ribosomal protein L5 OS=Mus musculus OX=10090 GN=Rpl5 PE=1 SV=3	52	16	27	16	34.4		312	303		14	8	Not Found	High	High	Oxidation [M200]; Carbamidomethyl [C62; C100]
Q9JJK5	Homocysteine-responsive endoplasmic reticulum-resident ubiquitin-like domain member 1 protein OS=Mus musculus OX=10090 GN=Herpud1 PE=1 SV=1	29	10	27	10	43.9		356	183		10	7	Not Found	High	High	Carbamidomethyl [C68; C86]
P62918	60S ribosomal protein L8 OS=Mus musculus OX=10090 GN=Rpl8 PE=1 SV=2	40	10	27	10	28		301	294		8	8	Not Found	High	High	Carbamidomethyl [C114; C115]
Q922F4	Tubulin beta-6 chain OS=Mus musculus OX=10090 GN=Tubb6 PE=1 SV=1	21	8	26	1	50.1	110	582	443	2	8	6	Not Found	High	High	Oxidation [M293]; Carbamidomethyl [C303]
P14131	40S ribosomal protein S16 OS=Mus musculus OX=10090 GN=Rps16 PE=1 SV=4	54	9	26	9	16.4		470	277		9	4	Not Found	High	High
Q6ZPE2	Myotubularin-related protein 5 OS=Mus musculus OX=10090 GN=Sbf1 PE=1 SV=2	13	16	25	16	208.6		374	443		13	10	Not Found	High	High	Carbamidomethyl [C552; C895]
P05214	Tubulin alpha-3 chain OS=Mus musculus OX=10090 GN=Tuba3a PE=1 SV=1	42	15	25	4	49.9	17	661	264	1	15	6	Medium	High	High	Carbamidomethyl [C295; C315; C316; C347; C376]
P47915	60S ribosomal protein L29 OS=Mus musculus OX=10090 GN=Rpl29 PE=1 SV=2	54	11	25	11	17.6	25	201	284	1	7	10	High	High	High
Q8VIJ6	Splicing factor, proline- and glutamine-rich OS=Mus musculus OX=10090 GN=Sfpq PE=1 SV=1	26	15	25	15	75.4		495	232		15	8	Not Found	High	High
P62270	40S ribosomal protein S18 OS=Mus musculus OX=10090 GN=Rps18 PE=1 SV=3	50	11	25	11	17.7		355	364		9	9	Not Found	High	High
P35980	60S ribosomal protein L18 OS=Mus musculus OX=10090 GN=Rpl18 PE=1 SV=3	38	9	25	9	21.6		395	488		8	8	Not Found	High	High
Q99PP7	E3 ubiquitin-protein ligase TRIM33 OS=Mus musculus OX=10090 GN=Trim33 PE=1 SV=2	15	16	24	16	123.8		434	240		14	6	Not Found	High	High	Carbamidomethyl [C161; C166; C304; C307; C598]
P41105	60S ribosomal protein L28 OS=Mus musculus OX=10090 GN=Rpl28 PE=1 SV=2	50	10	24	10	15.7		332	308		9	8	Not Found	High	High	Carbamidomethyl [C13]
Q6ZWV3	60S ribosomal protein L10 OS=Mus musculus OX=10090 GN=Rpl10 PE=1 SV=3	50	11	24	11	24.6		355	262		9	9	Not Found	High	High	Carbamidomethyl [C49; C71; C80; C105; C195]; Oxidation [M52]
Q9D0E1	Heterogeneous nuclear ribonucleoprotein M OS=Mus musculus OX=10090 GN=Hnrnpm PE=1 SV=3	24	16	24	16	77.6		412	283		14	8	Not Found	High	High	Oxidation [M368]; Carbamidomethyl [C652]
P63276	40S ribosomal protein S17 OS=Mus musculus OX=10090 GN=Rps17 PE=1 SV=2	70	8	23	8	15.5		335	423		5	6	Not Found	High	High	Oxidation [M126]; Carbamidomethyl [C35]
Q9CZX8	40S ribosomal protein S19 OS=Mus musculus OX=10090 GN=Rps19 PE=1 SV=3	62	11	23	11	16.1	27	415	283	1	9	6	High	High	High
Q9CXW4	60S ribosomal protein L11 OS=Mus musculus OX=10090 GN=Rpl11 PE=1 SV=4	40	9	23	9	20.2	45	306	210	2	7	5	High	High	High	Carbamidomethyl [C72; C150]
P61255	60S ribosomal protein L26 OS=Mus musculus OX=10090 GN=Rpl26 PE=1 SV=1	51	12	23	12	17.2	16	333	198	1	10	7	Medium	High	High	Oxidation [M1]
P97461	40S ribosomal protein S5 OS=Mus musculus OX=10090 GN=Rps5 PE=1 SV=3	29	8	22	8	22.9		221	287		7	7	Not Found	High	High	Carbamidomethyl [C66; C155]
P84099	60S ribosomal protein L19 OS=Mus musculus OX=10090 GN=Rpl19 PE=1 SV=1	39	10	22	10	23.5		255	192		8	8	Not Found	High	High
P62908	40S ribosomal protein S3 OS=Mus musculus OX=10090 GN=Rps3 PE=1 SV=1	72	15	22	15	26.7		402	290		13	6	Not Found	High	High	Carbamidomethyl [C97; C134]
P62242	40S ribosomal protein S8 OS=Mus musculus OX=10090 GN=Rps8 PE=1 SV=2	60	12	22	12	24.2		553	150		12	3	Not Found	High	High	Carbamidomethyl [C71; C72; C100]
P62911	60S ribosomal protein L32 OS=Mus musculus OX=10090 GN=Rpl32 PE=1 SV=2	53	6	21	6	15.9	13	336	324	1	6	4	High	High	High	Carbamidomethyl [C91; C96]; Oxidation [M90]
P62754	40S ribosomal protein S6 OS=Mus musculus OX=10090 GN=Rps6 PE=1 SV=1	37	8	20	8	28.7		505	369		6	5	Not Found	High	High	Carbamidomethyl [C12; C100]; Oxidation [M32]
Q9CPR4	60S ribosomal protein L17 OS=Mus musculus OX=10090 GN=Rpl17 PE=1 SV=3	40	10	20	10	21.4		232	135		9	6	Not Found	High	High
P16858	Glyceraldehyde-3-phosphate dehydrogenase OS=Mus musculus OX=10090 GN=Gapdh PE=1 SV=2	39	9	19	9	35.8	37	378	308	1	6	5	High	High	High	Carbamidomethyl [C150; C154]; Oxidation [M173; M329]
P62301	40S ribosomal protein S13 OS=Mus musculus OX=10090 GN=Rps13 PE=1 SV=2	39	8	19	8	17.2		291	221		7	5	Not Found	High	High
P19253	60S ribosomal protein L13a OS=Mus musculus OX=10090 GN=Rpl13a PE=1 SV=4	35	8	18	8	23.4		182	149		7	6	Not Found	High	High
Q6ZWN5	40S ribosomal protein S9 OS=Mus musculus OX=10090 GN=Rps9 PE=1 SV=3	34	8	18	8	22.6		237	88		8	3	Not Found	High	High
O08638	Myosin-11 OS=Mus musculus OX=10090 GN=Myh11 PE=1 SV=1	11	16	18	12	226.9		132	449		3	15	Not Found	High	High	Carbamidomethyl [C678]; Oxidation [M1690]
Q60597	2-oxoglutarate dehydrogenase, mitochondrial OS=Mus musculus OX=10090 GN=Ogdh PE=1 SV=3	9	8	18	8	116.4		162	207		5	7	Not Found	High	High
Q60605	Myosin light polypeptide 6 OS=Mus musculus OX=10090 GN=Myl6 PE=1 SV=3	41	5	18	5	16.9		132	300		4	5	Not Found	High	High	Carbamidomethyl [C32]; Oxidation [M73]
Q62188	Dihydropyrimidinase-related protein 3 OS=Mus musculus OX=10090 GN=Dpysl3 PE=1 SV=1	13	6	17	2	61.9		306	144		6	3	Not Found	High	Not Found	Oxidation [M375]
Q64337	Sequestosome-1 OS=Mus musculus OX=10090 GN=Sqstm1 PE=1 SV=1	34	10	17	10	48.1		308	146		8	4	Not Found	High	High	Carbamidomethyl [C26; C44; C113; C128; C131; C142; C145; C151; C154; C219]; Oxidation [M121]
Q8BP67	60S ribosomal protein L24 OS=Mus musculus OX=10090 GN=Rpl24 PE=1 SV=2	50	10	17	10	17.8		546	136		9	4	Not Found	High	High	Oxidation [M91]; Carbamidomethyl [C6; C36]
Q8JZU2	Tricarboxylate transport protein, mitochondrial OS=Mus musculus OX=10090 GN=Slc25a1 PE=1 SV=1	24	8	17	8	33.9		302	189		8	6	Not Found	High	High	Carbamidomethyl [C262]
P47963	60S ribosomal protein L13 OS=Mus musculus OX=10090 GN=Rpl13 PE=1 SV=3	41	9	16	9	24.3		363	201		9	3	Not Found	High	High
P43275	Histone H1.1 OS=Mus musculus OX=10090 GN=Hist1h1a PE=1 SV=2	38	7	16	5	21.8		363	299		6	5	Not Found	High	High
O09167	60S ribosomal protein L21 OS=Mus musculus OX=10090 GN=Rpl21 PE=1 SV=3	44	7	16	7	18.6		261	115		6	4	Not Found	High	High	Oxidation [M159]
P62281	40S ribosomal protein S11 OS=Mus musculus OX=10090 GN=Rps11 PE=1 SV=3	47	9	16	9	18.4		236	235		6	6	Not Found	High	High	Carbamidomethyl [C131]
O55142	60S ribosomal protein L35a OS=Mus musculus OX=10090 GN=Rpl35a PE=1 SV=2	57	7	15	7	12.5		117	137		5	6	Not Found	High	High
P62900	60S ribosomal protein L31 OS=Mus musculus OX=10090 GN=Rpl31 PE=1 SV=1	53	6	15	6	14.5		165	167		6	5	Not Found	High	High
P53026	60S ribosomal protein L10a OS=Mus musculus OX=10090 GN=Rpl10a PE=1 SV=3	36	8	15	8	24.9		258	67		7	3	Not Found	High	High
P43277	Histone H1.3 OS=Mus musculus OX=10090 GN=Hist1h1d PE=1 SV=2	23	6	15	4	22.1		279	324		5	4	Not Found	High	High
Q9D1R9	60S ribosomal protein L34 OS=Mus musculus OX=10090 GN=Rpl34 PE=1 SV=2	43	9	15	9	13.3		248	154		8	6	Not Found	High	High	Carbamidomethyl [C46; C49; C83]
Q8VEK3	Heterogeneous nuclear ribonucleoprotein U OS=Mus musculus OX=10090 GN=Hnrnpu PE=1 SV=1	19	11	15	11	87.9		298	108		7	6	Not Found	High	High	Carbamidomethyl [C449; C624]
Q6ZWV7	60S ribosomal protein L35 OS=Mus musculus OX=10090 GN=Rpl35 PE=1 SV=1	39	6	15	6	14.5		159	207		3	5	Not Found	High	High
Q8VDD5	Myosin-9 OS=Mus musculus OX=10090 GN=Myh9 PE=1 SV=4	6	8	14	6	226.2		176	451		4	8	Not Found	High	High
Q8C4B4	Protein unc-119 homolog B OS=Mus musculus OX=10090 GN=Unc119b PE=1 SV=1	48	8	14	8	28.3		415	89		8	1	Not Found	High	High	Carbamidomethyl [C85; C201]
Q8K310	Matrin-3 OS=Mus musculus OX=10090 GN=Matr3 PE=1 SV=1	13	8	14	8	94.6		283	292		5	5	Not Found	High	High	Oxidation [M38]; Carbamidomethyl [C805]
P63325	40S ribosomal protein S10 OS=Mus musculus OX=10090 GN=Rps10 PE=1 SV=1	41	6	14	6	18.9		187	174		5	4	Not Found	High	High	Oxidation [M21]
P35979	60S ribosomal protein L12 OS=Mus musculus OX=10090 GN=Rpl12 PE=1 SV=2	49	5	14	5	17.8		357	272		5	3	Not Found	High	High	Carbamidomethyl [C17; C141; C162]
P51881	ADP/ATP translocase 2 OS=Mus musculus OX=10090 GN=Slc25a5 PE=1 SV=3	27	8	13	3	32.9		182	120		7	5	Not Found	High	High
O35098	Dihydropyrimidinase-related protein 4 OS=Mus musculus OX=10090 GN=Dpysl4 PE=1 SV=1	19	8	13	6	61.9		229	106		7	4	Not Found	High	High	Carbamidomethyl [C174; C176]
P61514	60S ribosomal protein L37a OS=Mus musculus OX=10090 GN=Rpl37a PE=1 SV=2	59	5	13	5	10.3		136	119		5	5	Not Found	High	High	Carbamidomethyl [C39; C42; C57; C60]
Q8R326	Paraspeckle component 1 OS=Mus musculus OX=10090 GN=Pspc1 PE=1 SV=1	17	6	13	6	58.7		427	116		6	2	Not Found	High	High
P62983	Ubiquitin-40S ribosomal protein S27a OS=Mus musculus OX=10090 GN=Rps27a PE=1 SV=2	40	6	13	4	17.9		299	197		6	3	Not Found	High	High	Carbamidomethyl [C121; C126; C144; C145; C149]
P62264	40S ribosomal protein S14 OS=Mus musculus OX=10090 GN=Rps14 PE=1 SV=3	41	7	13	7	16.3		261	176		7	3	Not Found	High	High
Q9CY58	Plasminogen activator inhibitor 1 RNA-binding protein OS=Mus musculus OX=10090 GN=Serbp1 PE=1 SV=2	17	7	13	7	44.7		203	173		5	6	Not Found	High	High
P62830	60S ribosomal protein L23 OS=Mus musculus OX=10090 GN=Rpl23 PE=1 SV=1	46	6	13	6	14.9		363	193		5	3	Not Found	High	High	Carbamidomethyl [C28; C125]
Q3U0V1	Far upstream element-binding protein 2 OS=Mus musculus OX=10090 GN=Khsrp PE=1 SV=2	13	8	12	8	76.7		252	81		8	3	Not Found	High	High
Q3V132	ADP/ATP translocase 4 OS=Mus musculus OX=10090 GN=Slc25a31 PE=1 SV=1	23	6	12	4	35.2		160	187		6	4	Not Found	High	High
P62267	40S ribosomal protein S23 OS=Mus musculus OX=10090 GN=Rps23 PE=1 SV=3	29	6	12	6	15.8		142	125		5	5	Not Found	High	High
P62751	60S ribosomal protein L23a OS=Mus musculus OX=10090 GN=Rpl23a PE=1 SV=1	31	6	11	6	17.7		160	102		6	4	Not Found	High	High
Q9D2G2	Dihydrolipoyllysine-residue succinyltransferase component of 2-oxoglutarate dehydrogenase complex, mitochondrial OS=Mus musculus OX=10090 GN=Dlst PE=1 SV=1	15	6	11	6	49		165	183		6	4	Not Found	High	High	Carbamidomethyl [C246]
A2A9R3	Melanoma-associated antigen B4 OS=Mus musculus OX=10090 GN=Mageb4 PE=1 SV=1	30	8	11	8	60.9		213	198		6	5	Not Found	High	High	Carbamidomethyl [C124; C2208; C2208; C2208; C2545; C2545]
Q61584	Fragile X mental retardation syndrome-related protein 1 OS=Mus musculus OX=10090 GN=Fxr1 PE=1 SV=2	18	9	11	7	76.2		189	57		9	2	Not Found	High	High
Q9Z179	SHC SH2 domain-binding protein 1 OS=Mus musculus OX=10090 GN=Shcbp1 PE=1 SV=1	13	6	11	6	75.9		352	105		6	3	Not Found	High	High	Carbamidomethyl [C588; C609]; Oxidation [M620]
P48962	ADP/ATP translocase 1 OS=Mus musculus OX=10090 GN=Slc25a4 PE=1 SV=4	17	6	11	1	32.9		120	149		4	5	Not Found	Not Found	High
P10126	Elongation factor 1-alpha 1 OS=Mus musculus OX=10090 GN=Eef1a1 PE=1 SV=3	19	6	11	6	50.1		153	129		6	4	Not Found	High	High	Carbamidomethyl [C411]
P14206	40S ribosomal protein SA OS=Mus musculus OX=10090 GN=Rpsa PE=1 SV=4	32	7	11	7	32.8		311	74		6	3	Not Found	High	High	Carbamidomethyl [C148; C163]
Q61937	Nucleophosmin OS=Mus musculus OX=10090 GN=Npm1 PE=1 SV=1	23	5	11	5	32.5		137	255		4	5	Not Found	High	High
P60867	40S ribosomal protein S20 OS=Mus musculus OX=10090 GN=Rps20 PE=1 SV=1	39	5	11	5	13.4		201	127		5	3	Not Found	High	High	Carbamidomethyl [C36]
P62843	40S ribosomal protein S15 OS=Mus musculus OX=10090 GN=Rps15 PE=1 SV=2	31	4	11	4	17	33	172	140	1	4	4	High	High	High
P14869	60S acidic ribosomal protein P0 OS=Mus musculus OX=10090 GN=Rplp0 PE=1 SV=3	27	8	10	8	34.2		242	75		6	3	Not Found	High	High	Carbamidomethyl [C27; C119]
P68040	Receptor of activated protein C kinase 1 OS=Mus musculus OX=10090 GN=Rack1 PE=1 SV=3	37	10	10	10	35.1		429			10		Not Found	High	Not Found	Carbamidomethyl [C168; C182; C249]
O35737	Heterogeneous nuclear ribonucleoprotein H OS=Mus musculus OX=10090 GN=Hnrnph1 PE=1 SV=3	20	7	10	5	49.2		263	111		7	2	Not Found	High	High	Carbamidomethyl [C22]
P14115	60S ribosomal protein L27a OS=Mus musculus OX=10090 GN=Rpl27a PE=1 SV=5	45	5	10	5	16.6		187	103		4	3	Not Found	High	High	Oxidation [M38]; Carbamidomethyl [C70]
Q99PV0	Pre-mRNA-processing-splicing factor 8 OS=Mus musculus OX=10090 GN=Prpf8 PE=1 SV=2	5	9	10	9	273.4		277	40		9	1	Not Found	High	High	Oxidation [M1474]
P35922	Synaptic functional regulator FMR1 OS=Mus musculus OX=10090 GN=Fmr1 PE=1 SV=1	9	5	10	3	68.9		257	182		5	2	Not Found	High	High
P62889	60S ribosomal protein L30 OS=Mus musculus OX=10090 GN=Rpl30 PE=1 SV=2	57	5	10	5	12.8		209	166		4	4	Not Found	High	High	Carbamidomethyl [C52; C85; C92]
P32067	Lupus La protein homolog OS=Mus musculus OX=10090 GN=Ssb PE=1 SV=1	20	6	10	6	47.7		202	131		5	5	Not Found	High	High	Carbamidomethyl [C18]
P62849	40S ribosomal protein S24 OS=Mus musculus OX=10090 GN=Rps24 PE=1 SV=1	42	6	9	6	15.4		177	82		6	2	Not Found	High	High
P30415	NK-tumor recognition protein OS=Mus musculus OX=10090 GN=Nktr PE=1 SV=4	6	6	9	6	163.4		179	93		6	3	Not Found	High	High	Carbamidomethyl [C32; C850]
P20029	Endoplasmic reticulum chaperone BiP OS=Mus musculus OX=10090 GN=Hspa5 PE=1 SV=3	16	9	9	7	72.4		241	69		7	2	Not Found	High	High
P61979	Heterogeneous nuclear ribonucleoprotein K OS=Mus musculus OX=10090 GN=Hnrnpk PE=1 SV=1	20	7	9	7	50.9		271	27		7	1	Not Found	High	High
Q60865	Caprin-1 OS=Mus musculus OX=10090 GN=Caprin1 PE=1 SV=2	8	6	9	6	78.1		161	75		6	3	Not Found	High	High
Q60749	KH domain-containing, RNA-binding, signal transduction-associated protein 1 OS=Mus musculus OX=10090 GN=Khdrbs1 PE=1 SV=2	8	3	9	3	48.3	94	121	130	1	3	3	High	High	High	Carbamidomethyl [C19]
Q9Z2C8	Y-box-binding protein 2 OS=Mus musculus OX=10090 GN=Ybx2 PE=1 SV=1	25	5	9	4	38.2		166	98		5	2	Not Found	High	High
P62274	40S ribosomal protein S29 OS=Mus musculus OX=10090 GN=Rps29 PE=1 SV=2	34	3	9	3	6.7		94	109		3	3	Not Found	High	High	Carbamidomethyl [C39]
P62855	40S ribosomal protein S26 OS=Mus musculus OX=10090 GN=Rps26 PE=1 SV=3	31	4	9	4	13		115	227		4	3	Not Found	High	High	Carbamidomethyl [C74; C77]
Q6P4T2	U5 small nuclear ribonucleoprotein 200 kDa helicase OS=Mus musculus OX=10090 GN=Snrnp200 PE=1 SV=1	5	7	9	7	244.4		204	69		6	2	Not Found	High	High	Carbamidomethyl [C1580]
P63323	40S ribosomal protein S12 OS=Mus musculus OX=10090 GN=Rps12 PE=1 SV=2	46	6	9	6	14.5		286	42		6	2	Not Found	High	High	Carbamidomethyl [C50; C56; C92; C106; C108]
P62245	40S ribosomal protein S15a OS=Mus musculus OX=10090 GN=Rps15a PE=1 SV=2	54	6	9	6	14.8		163	88		6	2	Not Found	High	High	Carbamidomethyl [C72]
P04104	Keratin, type II cytoskeletal 1 OS=Mus musculus OX=10090 GN=Krt1 PE=1 SV=4	4	2	9	2	65.6	76	104	97	2	2	2	High	High	High
Q9Z2X1	Heterogeneous nuclear ribonucleoprotein F OS=Mus musculus OX=10090 GN=Hnrnpf PE=1 SV=3	17	6	9	4	45.7		270	120		5	3	Not Found	High	High
Q64368	Deleted in azoospermia-like OS=Mus musculus OX=10090 GN=Dazl PE=1 SV=1	13	3	9	3	33.3		272	249		2	2	Not Found	High	High	Carbamidomethyl [C258]
P10853	Histone H2B type 1-F/J/L OS=Mus musculus OX=10090 GN=Hist1h2bf PE=1 SV=2	33	4	9	4	13.9		257	254		4	3	Not Found	High	High	Oxidation [M60]
P07724	Serum albumin OS=Mus musculus OX=10090 GN=Alb PE=1 SV=3	6	3	8	3	68.6	61	263	49	2	2	1	High	High	High	Carbamidomethyl [C269; C270; C277]
Q9WTX2	Interferon-inducible double-stranded RNA-dependent protein kinase activator A OS=Mus musculus OX=10090 GN=Prkra PE=1 SV=1	21	5	8	5	34.3		110	90		5	3	Not Found	High	High	Carbamidomethyl [C163]
A2A4P0	ATP-dependent RNA helicase DHX8 OS=Mus musculus OX=10090 GN=Dhx8 PE=2 SV=1	7	6	8	6	142.5		173	42		6	2	Not Found	High	High
Q91VI7	Ribonuclease inhibitor OS=Mus musculus OX=10090 GN=Rnh1 PE=1 SV=1	12	4	8	4	49.8		278			4		Not Found	High	Not Found	Carbamidomethyl [C7; C147; C154; C215]
P51410	60S ribosomal protein L9 OS=Mus musculus OX=10090 GN=Rpl9 PE=2 SV=2	40	5	8	5	21.9		146	119		4	3	Not Found	High	High	Carbamidomethyl [C74; C134]
Q9Z108	Double-stranded RNA-binding protein Staufen homolog 1 OS=Mus musculus OX=10090 GN=Stau1 PE=1 SV=1	12	5	8	5	53.9		79	131		3	4	Not Found	High	High	Oxidation [M56]
Q03265	ATP synthase subunit alpha, mitochondrial OS=Mus musculus OX=10090 GN=Atp5f1a PE=1 SV=1	14	6	8	6	59.7		164	39		6	2	Not Found	High	High
Q8BG05	Heterogeneous nuclear ribonucleoprotein A3 OS=Mus musculus OX=10090 GN=Hnrnpa3 PE=1 SV=1	13	3	7	3	39.6	18	93	88	1	3	2	Medium	High	High	Carbamidomethyl [C196]
P62852	40S ribosomal protein S25 OS=Mus musculus OX=10090 GN=Rps25 PE=1 SV=1	41	5	7	5	13.7		141	63		4	3	Not Found	High	High	Carbamidomethyl [C59]
Q8VDM6	Heterogeneous nuclear ribonucleoprotein U-like protein 1 OS=Mus musculus OX=10090 GN=Hnrnpul1 PE=1 SV=1	9	6	7	6	95.9		181	38		6	1	Not Found	High	High	Carbamidomethyl [C392]
Q61656	Probable ATP-dependent RNA helicase DDX5 OS=Mus musculus OX=10090 GN=Ddx5 PE=1 SV=2	9	5	7	4	69.2		121	71		4	3	Not Found	High	High
P47964	60S ribosomal protein L36 OS=Mus musculus OX=10090 GN=Rpl36 PE=1 SV=2	25	4	7	4	12.2		73	33		4	2	Not Found	High	High
Q9WVR4	Fragile X mental retardation syndrome-related protein 2 OS=Mus musculus OX=10090 GN=Fxr2 PE=1 SV=1	10	5	7	3	73.7		105	31		5	2	Not Found	High	High	Carbamidomethyl [C270]
P01837	Immunoglobulin kappa constant OS=Mus musculus OX=10090 GN=Igkc PE=1 SV=2	18	3	7	3	11.9	68	71	97	2	2	3	High	High	High	Carbamidomethyl [C87]
C0HKE1	Histone H2A type 1-B OS=Mus musculus OX=10090 GN=Hist1h2ab PE=1 SV=1	22	2	6	2	14.1		94	117		2	1	Not Found	High	High
P61358	60S ribosomal protein L27 OS=Mus musculus OX=10090 GN=Rpl27 PE=1 SV=2	26	4	6	4	15.8		140	28		4	1	Not Found	High	High	Oxidation [M81]
Q9DCD2	Pre-mRNA-splicing factor SYF1 OS=Mus musculus OX=10090 GN=Xab2 PE=1 SV=1	3	2	6	2	99.9		53	49		2	2	Not Found	High	High
P70372	ELAV-like protein 1 OS=Mus musculus OX=10090 GN=Elavl1 PE=1 SV=2	11	4	6	4	36.1		84	88		3	3	Not Found	High	High
Q62167	ATP-dependent RNA helicase DDX3X OS=Mus musculus OX=10090 GN=Ddx3x PE=1 SV=3	7	4	6	4	73.1		79	117		3	3	Not Found	High	High
P62960	Nuclease-sensitive element-binding protein 1 OS=Mus musculus OX=10090 GN=Ybx1 PE=1 SV=3	18	4	6	3	35.7		73	58		2	3	Not Found	High	High
P83882	60S ribosomal protein L36a OS=Mus musculus OX=10090 GN=Rpl36a PE=1 SV=2	26	3	5	3	12.4		61	55		3	2	Not Found	High	High	Carbamidomethyl [C72; C77]
Q99PL5	Ribosome-binding protein 1 OS=Mus musculus OX=10090 GN=Rrbp1 PE=1 SV=2	5	5	5	5	172.8		21	144		1	4	Not Found	Medium	High
Q3UMC0	Spermatogenesis-associated protein 5 OS=Mus musculus OX=10090 GN=Spata5 PE=1 SV=2	6	3	5	3	97.2		99	138		2	2	Not Found	High	High	Carbamidomethyl [C180]
Q8CJG0	Protein argonaute-2 OS=Mus musculus OX=10090 GN=Ago2 PE=1 SV=3	5	4	5	4	97.2		77	28		3	2	Not Found	High	High	Carbamidomethyl [C491; C493; C718]
P62858	40S ribosomal protein S28 OS=Mus musculus OX=10090 GN=Rps28 PE=1 SV=1	35	3	5	3	7.8		123	65		3	1	Not Found	High	High
P27546	Microtubule-associated protein 4 OS=Mus musculus OX=10090 GN=Map4 PE=1 SV=3	4	3	5	3	117.4		74	59		3	2	Not Found	High	High
O70133	ATP-dependent RNA helicase A OS=Mus musculus OX=10090 GN=Dhx9 PE=1 SV=2	4	3	5	3	149.4		115	81		2	2	Not Found	High	High	Oxidation [M1061]
P62984	Ubiquitin-60S ribosomal protein L40 OS=Mus musculus OX=10090 GN=Uba52 PE=1 SV=2	25	4	5	2	14.7		78	59		2	2	Not Found	Not Found	High	Carbamidomethyl [C91; C96]
Q99KP6	Pre-mRNA-processing factor 19 OS=Mus musculus OX=10090 GN=Prpf19 PE=1 SV=1	14	5	5	5	55.2		170			5		Not Found	High	Not Found	Carbamidomethyl [C298]
P67984	60S ribosomal protein L22 OS=Mus musculus OX=10090 GN=Rpl22 PE=1 SV=2	16	2	5	2	14.8		63	103		2	1	Not Found	High	High
Q3U1J4	DNA damage-binding protein 1 OS=Mus musculus OX=10090 GN=Ddb1 PE=1 SV=2	4	2	5	2	126.8		48	88		2	2	Not Found	High	High
Q99NH0	Ankyrin repeat domain-containing protein 17 OS=Mus musculus OX=10090 GN=Ankrd17 PE=1 SV=2	3	4	5	4	274		117	172		1	4	Not Found	High	High	Carbamidomethyl [C206; C1618]
Q9EPU0	Regulator of nonsense transcripts 1 OS=Mus musculus OX=10090 GN=Upf1 PE=1 SV=2	5	4	5	4	123.9		88	32		4	1	Not Found	High	High
Q61879	Myosin-10 OS=Mus musculus OX=10090 GN=Myh10 PE=1 SV=2	3	4	4	2	228.9			145			4	Not Found	Not Found	High	Carbamidomethyl [C678]
Q9CQR2	40S ribosomal protein S21 OS=Mus musculus OX=10090 GN=Rps21 PE=1 SV=1	55	4	4	4	9.1		69	18		3	1	Not Found	High	Medium
Q9WUM5	Succinate--CoA ligase [ADP/GDP-forming] subunit alpha, mitochondrial OS=Mus musculus OX=10090 GN=Suclg1 PE=1 SV=4	10	3	4	3	36.1		54	21		3	1	Not Found	High	Medium	Carbamidomethyl [C60]
Q99LF4	tRNA-splicing ligase RtcB homolog OS=Mus musculus OX=10090 GN=Rtcb PE=1 SV=1	8	3	4	3	55.2		54	52		2	2	Not Found	High	High
Q60668	Heterogeneous nuclear ribonucleoprotein D0 OS=Mus musculus OX=10090 GN=Hnrnpd PE=1 SV=2	10	4	4	4	38.3		60	22		3	1	Not Found	High	Medium
Q8C2Q3	RNA-binding protein 14 OS=Mus musculus OX=10090 GN=Rbm14 PE=1 SV=1	7	3	4	3	69.4		25	55		2	2	Not Found	Medium	High
Q62191	E3 ubiquitin-protein ligase TRIM21 OS=Mus musculus OX=10090 GN=Trim21 PE=1 SV=1	7	2	4	2	54.1		63	154		1	2	Not Found	High	High
Q6ZWU9	40S ribosomal protein S27 OS=Mus musculus OX=10090 GN=Rps27 PE=1 SV=3	25	2	4	2	9.5		94	38		2	1	Not Found	High	High	Carbamidomethyl [C77]; Oxidation [M33]
Q9JMI7	Testis-expressed protein 101 OS=Mus musculus OX=10090 GN=Tex101 PE=1 SV=1	14	3	4	3	27		123	40		3	1	Not Found	High	High	Carbamidomethyl [C186; C192; C210]
Q8R081	Heterogeneous nuclear ribonucleoprotein L OS=Mus musculus OX=10090 GN=Hnrnpl PE=1 SV=2	6	3	4	3	63.9		90	71		2	2	Not Found	High	High	Carbamidomethyl [C401]
Q9CXY6	Interleukin enhancer-binding factor 2 OS=Mus musculus OX=10090 GN=Ilf2 PE=1 SV=1	9	2	4	2	43		144	84		2	1	Not Found	High	High
P97379	Ras GTPase-activating protein-binding protein 2 OS=Mus musculus OX=10090 GN=G3bp2 PE=1 SV=2	8	3	4	2	54.1		135	68		3	1	Not Found	High	High	Carbamidomethyl [C73]
Q8BGD9	Eukaryotic translation initiation factor 4B OS=Mus musculus OX=10090 GN=Eif4b PE=1 SV=1	6	2	4	2	68.8		98	86		2	2	Not Found	High	High
P01865	Ig gamma-2A chain C region, membrane-bound form OS=Mus musculus OX=10090 GN=Igh-1a PE=1 SV=3	12	3	4	3	43.9		62	48		2	2	Not Found	High	High	Carbamidomethyl [C307]
Q80TP3	E3 ubiquitin-protein ligase UBR5 OS=Mus musculus OX=10090 GN=Ubr5 PE=1 SV=2	1	2	4	2	308.2	25	70	61	1	2	1	High	High	High
Q9DBM1	G patch domain-containing protein 1 OS=Mus musculus OX=10090 GN=Gpatch1 PE=2 SV=1	5	2	4	2	102.9		133	33		2	1	Not Found	High	High
P99027	60S acidic ribosomal protein P2 OS=Mus musculus OX=10090 GN=Rplp2 PE=1 SV=3	50	4	4	4	11.6		121	53		3	1	Not Found	High	High
Q8K1N4	Spermatogenesis-associated serine-rich protein 2 OS=Mus musculus OX=10090 GN=Spats2 PE=1 SV=1	6	2	4	2	58.9		109	84		2	1	Not Found	High	High
Q9Z204	Heterogeneous nuclear ribonucleoproteins C1/C2 OS=Mus musculus OX=10090 GN=Hnrnpc PE=1 SV=1	9	2	3	2	34.4		149	74		2	1	Not Found	High	High
P03987	Ig gamma-3 chain C region OS=Mus musculus OX=10090 PE=1 SV=2	6	2	3	2	43.9		74			2		Not Found	High	Not Found
Q501J6	Probable ATP-dependent RNA helicase DDX17 OS=Mus musculus OX=10090 GN=Ddx17 PE=1 SV=1	6	3	3	2	72.4		99			3		Not Found	High	Not Found
Q9JKB3	Y-box-binding protein 3 OS=Mus musculus OX=10090 GN=Ybx3 PE=1 SV=2	8	2	3	1	38.8		90	54		2	1	Not Found	High	High
P49718	DNA replication licensing factor MCM5 OS=Mus musculus OX=10090 GN=Mcm5 PE=1 SV=1	3	2	3	2	82.3		58	43		2	1	Not Found	High	High	Carbamidomethyl [C248]
Q62318	Transcription intermediary factor 1-beta OS=Mus musculus OX=10090 GN=Trim28 PE=1 SV=3	2	2	3	2	88.8		38	32		2	1	Not Found	High	High
Q61990	Poly(rC)-binding protein 2 OS=Mus musculus OX=10090 GN=Pcbp2 PE=1 SV=1	7	2	3	2	38.2		63	18		2	1	Not Found	High	Medium	Carbamidomethyl [C109]
P62862	40S ribosomal protein S30 OS=Mus musculus OX=10090 GN=Fau PE=1 SV=1	19	2	3	2	6.6		69			2		Not Found	High	Not Found
Q91XW8	Inactive peptidyl-prolyl cis-trans isomerase FKBP6 OS=Mus musculus OX=10090 GN=Fkbp6 PE=1 SV=1	8	2	3	2	37.1		34	79		1	1	Not Found	High	High
Q3UJB9	Enhancer of mRNA-decapping protein 4 OS=Mus musculus OX=10090 GN=Edc4 PE=1 SV=2	3	2	3	2	152.4		66	41		2	1	Not Found	High	High
P62892	60S ribosomal protein L39 OS=Mus musculus OX=10090 GN=Rpl39 PE=1 SV=2	24	2	3	2	6.4		36	15		2	1	Not Found	High	Medium
Q3THG9	Alanyl-tRNA editing protein Aarsd1 OS=Mus musculus OX=10090 GN=Aarsd1 PE=1 SV=2	13	3	3	3	44.9		182			3		Not Found	High	Not Found	Carbamidomethyl [C21]
Q9D823	60S ribosomal protein L37 OS=Mus musculus OX=10090 GN=Rpl37 PE=3 SV=3	28	3	3	3	11.1		46	30		2	1	Not Found	High	High	Carbamidomethyl [C19]
Q80TR1	Adhesion G protein-coupled receptor L1 OS=Mus musculus OX=10090 GN=Adgrl1 PE=1 SV=2	3	3	3	3	161.6		116			3		Not Found	High	Not Found
P68254	14-3-3 protein theta OS=Mus musculus OX=10090 GN=Ywhaq PE=1 SV=1	13	3	3	3	27.8		50	19		2	1	Not Found	High	High	Carbamidomethyl [C25]
Q8C854	Myelin expression factor 2 OS=Mus musculus OX=10090 GN=Myef2 PE=1 SV=1	4	2	3	2	63.3	29		57	1		2	High	Not Found	High
Q6A068	Cell division cycle 5-like protein OS=Mus musculus OX=10090 GN=Cdc5l PE=1 SV=2	5	3	3	3	92.1		135			3		Not Found	High	Not Found
P80314	T-complex protein 1 subunit beta OS=Mus musculus OX=10090 GN=Cct2 PE=1 SV=4	5	2	2	2	57.4		55			2		Not Found	High	Not Found
Q9JJI8	60S ribosomal protein L38 OS=Mus musculus OX=10090 GN=Rpl38 PE=1 SV=3	31	2	2	2	8.2		33			2		Not Found	High	Not Found
Q8VEM8	Phosphate carrier protein, mitochondrial OS=Mus musculus OX=10090 GN=Slc25a3 PE=1 SV=1	10	2	2	2	39.6		37			2		Not Found	High	Not Found	Carbamidomethyl [C63; C71]
P63154	Crooked neck-like protein 1 OS=Mus musculus OX=10090 GN=Crnkl1 PE=1 SV=1	4	2	2	2	83.4		70			2		Not Found	High	Not Found
P14873	Microtubule-associated protein 1B OS=Mus musculus OX=10090 GN=Map1b PE=1 SV=2	3	2	2	2	270.1	50			2			High	Not Found	Not Found
P97855	Ras GTPase-activating protein-binding protein 1 OS=Mus musculus OX=10090 GN=G3bp1 PE=1 SV=1	6	2	2	1	51.8		71			2		Not Found	High	Not Found
Q9JI57	General transcription factor II-I repeat domain-containing protein 1 OS=Mus musculus OX=10090 GN=Gtf2ird1 PE=2 SV=2	3	2	2	2	123.4		41			2		Not Found	High	Not Found
P60335	Poly(rC)-binding protein 1 OS=Mus musculus OX=10090 GN=Pcbp1 PE=1 SV=1	8	2	2	2	37.5		56			2		Not Found	High	Not Found	Carbamidomethyl [C158]
O35691	Pinin OS=Mus musculus OX=10090 GN=Pnn PE=1 SV=4	3	2	2	2	82.4			68			2	Not Found	Not Found	High
O08810	116 kDa U5 small nuclear ribonucleoprotein component OS=Mus musculus OX=10090 GN=Eftud2 PE=1 SV=1	3	2	2	2	109.3		88			2		Not Found	High	Not Found	Carbamidomethyl [C143; C147]
Q9CQE8	RNA transcription, translation and transport factor protein OS=Mus musculus OX=10090 GN=RTRAF PE=1 SV=1	7	2	2	2	28.1		38			2		Not Found	Medium	Not Found
B2RQC6	CAD protein OS=Mus musculus OX=10090 GN=Cad PE=1 SV=1	1	2	2	2	243.1		81	45		1	1	Not Found	High	High
Q99ME9	Nucleolar GTP-binding protein 1 OS=Mus musculus OX=10090 GN=Gtpbp4 PE=1 SV=3	4	2	2	2	74.1		29	20		1	1	Not Found	High	High
P35487	Pyruvate dehydrogenase E1 component subunit alpha, testis-specific form, mitochondrial OS=Mus musculus OX=10090 GN=Pdha2 PE=1 SV=1	6	2	2	2	43.4		30	19		1	1	Not Found	High	Medium	Carbamidomethyl [C37]
Q08288	Cell growth-regulating nucleolar protein OS=Mus musculus OX=10090 GN=Lyar PE=1 SV=2	4	2	2	2	43.7		71			2		Not Found	High	Not Found
Q61496	ATP-dependent RNA helicase DDX4 OS=Mus musculus OX=10090 GN=Ddx4 PE=1 SV=2	5	2	2	2	76.4		80			2		Not Found	High	Not Found
P50543	Protein S100-A11 OS=Mus musculus OX=10090 GN=S100a11 PE=1 SV=1	28	2	2	2	11.1		76	58		1	1	Not Found	High	High	Carbamidomethyl [C8]
P63037	DnaJ homolog subfamily A member 1 OS=Mus musculus OX=10090 GN=Dnaja1 PE=1 SV=1	6	2	2	2	44.8		36	24		1	1	Not Found	High	High
B2RR83	Probable ATP-dependent RNA helicase YTHDC2 OS=Mus musculus OX=10090 GN=Ythdc2 PE=1 SV=1	2	2	2	2	161		51	58		1	1	Not Found	High	High	Carbamidomethyl [C803]
Q99PU8	Putative ATP-dependent RNA helicase DHX30 OS=Mus musculus OX=10090 GN=Dhx30 PE=1 SV=1	2	2	2	2	136.6		81			2		Not Found	High	Not Found	Carbamidomethyl [C696]
